# Supplementary material for: A novel model of glioblastoma recurrence to identify therapeutic vulnerabilities
Source: EMBO Mol Med. 2025 Apr 28;17(6):1325–54. doi: 10.1038/s44321-025-00237-z (PMC12162887; doi:10.1038/s44321-025-00237-z)
Supplement: Supplementary file 2 — Source data Fig. 1 [file 44321_2025_237_MOESM2_ESM.zip]

Archive with 38 entries (33 files):
- Figure 1/
- __MACOSX/._Figure 1
- Figure 1/1B/
- __MACOSX/Figure 1/._1B
- Figure 1/1E/
- __MACOSX/Figure 1/._1E
- Figure 1/1D/
- __MACOSX/Figure 1/._1D
- Figure 1/1C/
- __MACOSX/Figure 1/._1C
- Figure 1/1B/Survival curve.xlsx
- __MACOSX/Figure 1/1B/._Survival curve.xlsx
- Figure 1/1E/VIM_whole brain_XGBM67.png
- __MACOSX/Figure 1/1E/._VIM_whole brain_XGBM67.png
- Figure 1/1E/VIM_whole brain_XGBM39R.png
- __MACOSX/Figure 1/1E/._VIM_whole brain_XGBM39R.png
- Figure 1/1E/VIM_whole brain_XGBM39.png
- __MACOSX/Figure 1/1E/._VIM_whole brain_XGBM39.png
- Figure 1/1E/VIM_whole brain_XGBM67R.png
- __MACOSX/Figure 1/1E/._VIM_whole brain_XGBM67R.png
- Figure 1/1D/Pathology quantification data.xlsx
- __MACOSX/Figure 1/1D/._Pathology quantification data.xlsx
- Figure 1/1C/hVim_20X_XGBM39R.png
- __MACOSX/Figure 1/1C/._hVim_20X_XGBM39R.png
- Figure 1/1C/H&E_20X_XGBM39R.png
- __MACOSX/Figure 1/1C/._H&E_20X_XGBM39R.png
- Figure 1/1C/H&E_20X_XGBM67.png
- __MACOSX/Figure 1/1C/._H&E_20X_XGBM67.png
- Figure 1/1C/hVim_20X_XGBM67R.png
- __MACOSX/Figure 1/1C/._hVim_20X_XGBM67R.png
- Figure 1/1C/hVim_20X_XGBM39.png
- __MACOSX/Figure 1/1C/._hVim_20X_XGBM39.png
- Figure 1/1C/H&E_20X_XGBM39.png
- __MACOSX/Figure 1/1C/._H&E_20X_XGBM39.png
- Figure 1/1C/H&E_20X_XGBM67R.png
- __MACOSX/Figure 1/1C/._H&E_20X_XGBM67R.png
- Figure 1/1C/hVim_20X_XGBM67.png
- __MACOSX/Figure 1/1C/._hVim_20X_XGBM67.png
