# Supplementary material for: A novel model of glioblastoma recurrence to identify therapeutic vulnerabilities
Source: EMBO Mol Med. 2025 Apr 28;17(6):1325–54. doi: 10.1038/s44321-025-00237-z (PMC12162887; doi:10.1038/s44321-025-00237-z)
Supplement: Supplementary file 2 — Source data Fig. 1 [file 44321_2025_237_MOESM2_ESM.zip › Figure 1/1B/Survival curve.xlsx]

## Sheet: Sheet1
	Top right				bottom right
	XGBM39	XGBM39R			XGBM67	XGBM67R
	24	52			102	120
	35	46			109	120
	101	67			122	106
	151	86			67	101
	38	60			120	128
	155	100			31	142
	58	85			147	104
	174	87			100	118
	55	87			118	87
	62	87			127	114
	125	98			129	135
	115	52			111	136
	156	60				136
