# Supplementary material for: A novel model of glioblastoma recurrence to identify therapeutic vulnerabilities
Source: EMBO Mol Med. 2025 Apr 28;17(6):1325–54. doi: 10.1038/s44321-025-00237-z (PMC12162887; doi:10.1038/s44321-025-00237-z)
Supplement: Supplementary file 2 — Source data Fig. 1 [file 44321_2025_237_MOESM2_ESM.zip › Figure 1/1D/Pathology quantification data.xlsx]

## Sheet: Sheet1
TOP
	% Vimentin Area			Invasiveness Index			cCas3+/hVim area			KI67+/hVim area
	XGBM39	XGBM39R		XGBM39	XGBM39R		XGBM39	XGBM39R		XGBM39	XGBM39R
	0.12	1.6			1.93989		1021.87	109.7		1394.78	1334.52
	0.91	2.2		3.89432	2.1112		114.92	46.39		2170.81	564.43
	0.03	13.16			1.27886		5174.25	16.35		48104	1228.31
	1.45	1.25		3.16898	1.96255		123.37	150.72		2982.41	2890.13
	0.74	3.46		113.692	1.77144		117.62	31.07		405.65	759.41
	0.62	2.76		15.2687	2.17935		187.54	42.41		1388.2	1276.39
	3.41	4.74		45.8916	1.80752		38.34	35.53		732.55	511.55
	1.91	29.33		640.265	1.27186		23.94	31.48		1549.74	1466.48
	11.12	2.89		2.9785	1.55134		46.35	10.11			1235.93
		4.06			2.16536			11.83			2248.47
		1.57			1.88543			49.29			1264.08
BOTTOM
	% Vimentin Area			Invasiveness Index			cCas3+/hVim area			KI67+/hVim area
	XGBM67	XGBM67R		XGBM67	XGBM67R		XGBM67	XGBM67R		XGBM67	XGBM67R
	0.05	0.49			21.241		2725.34	384.98		1489.63	684.95
	2.63	21.24		12.1574	3.08007		45.6	3.18		564.55	667.73
	2.65	11.16		85.4203	5.19179		42.79	5.9		644.26	444.61
	3.67	14.94		4.86884	4.11936		40.3	2.27		492.29	484.39
	31.31	26.6		1.73452	1.76423		1.64	1.44		573.53	1309.96
	0	28.33			2.24029		41664.3	0.67			501.45
	31.72	22.14		2.21586	1.85078		1.33	3.1		411.72	865.24
	20.4	26.37		3.94684	3.38172		11.92	2.2		719.77	396.65
	0.01	23.71			2.0444		7781.01	2.69			769.31
	31.38	30.37		2.90736	3.50009		1.17	3.56			994.71
