# Supplementary material for: A novel model of glioblastoma recurrence to identify therapeutic vulnerabilities
Source: EMBO Mol Med. 2025 Apr 28;17(6):1325–54. doi: 10.1038/s44321-025-00237-z (PMC12162887; doi:10.1038/s44321-025-00237-z)
Supplement: Supplementary file 3 — Source data Fig. 2 [file 44321_2025_237_MOESM3_ESM.zip]

Archive with 38 entries (33 files):
- Figure 2/
- __MACOSX/._Figure 2
- Figure 2/2C/
- __MACOSX/Figure 2/._2C
- Figure 2/2D/
- __MACOSX/Figure 2/._2D
- Figure 2/2E/
- __MACOSX/Figure 2/._2E
- Figure 2/2B/
- __MACOSX/Figure 2/._2B
- Figure 2/2C/Relative total flux.xlsx
- __MACOSX/Figure 2/2C/._Relative total flux.xlsx
- Figure 2/2D/H&E_20X_IR-GBM39.png
- __MACOSX/Figure 2/2D/._H&E_20X_IR-GBM39.png
- Figure 2/2D/H&E_20X_IR-GBM67.png
- __MACOSX/Figure 2/2D/._H&E_20X_IR-GBM67.png
- Figure 2/2D/VIM_whole brain_IR-GBM39.png
- __MACOSX/Figure 2/2D/._VIM_whole brain_IR-GBM39.png
- Figure 2/2D/VIM_20X_IR-GBM39.png
- __MACOSX/Figure 2/2D/._VIM_20X_IR-GBM39.png
- Figure 2/2D/VIM_whole brain_IR-GBM67.png
- __MACOSX/Figure 2/2D/._VIM_whole brain_IR-GBM67.png
- Figure 2/2D/VIM_20X_IR-GBM67.png
- __MACOSX/Figure 2/2D/._VIM_20X_IR-GBM67.png
- Figure 2/2E/XGBM67 vs. IR-GBM67_same timepoints.tif
- __MACOSX/Figure 2/2E/._XGBM67 vs. IR-GBM67_same timepoints.tif
- Figure 2/2E/README.txt
- __MACOSX/Figure 2/2E/._README.txt
- Figure 2/2E/XGBM80 vs. IR-GBM80_same timepoints.tif
- __MACOSX/Figure 2/2E/._XGBM80 vs. IR-GBM80_same timepoints.tif
- Figure 2/2E/Total flux.xlsx
- __MACOSX/Figure 2/2E/._Total flux.xlsx
- Figure 2/2B/README.txt
- __MACOSX/Figure 2/2B/._README.txt
- Figure 2/2B/IR-GBM39_all time points.tif
- __MACOSX/Figure 2/2B/._IR-GBM39_all time points.tif
- Figure 2/2B/IR-GBM67_all timepoints.tif
- __MACOSX/Figure 2/2B/._IR-GBM67_all timepoints.tif
