# Supplementary material for: A novel model of glioblastoma recurrence to identify therapeutic vulnerabilities
Source: EMBO Mol Med. 2025 Apr 28;17(6):1325–54. doi: 10.1038/s44321-025-00237-z (PMC12162887; doi:10.1038/s44321-025-00237-z)
Supplement: Supplementary file 3 — Source data Fig. 2 [file 44321_2025_237_MOESM3_ESM.zip › Figure 2/2C/Relative total flux.xlsx]

## Sheet: Sheet1
LEFT
weeks	IR-GBM39																							IR-GBM67
0	0	0	0	0	0	0	0	0	0	0	0	0	0	0	0	0	0	0	0	0	0	0	0	0	0	0	0
2	0.006688	0.006091	0.028231	0.330137	1	0.235036	0.09932	0.338889	0.46063	0.179458	0.187273	1	0.450649	0.328402	1	0.012767	0.154676	0.083648	0.120115	0.150943	0.10367	0.268504	0.554517
3	0.366875	0.174281	0.183673	0.604795	0.707165	0.364964	0.382786	1	1	1	0.445455	0.947368	0.331169	0.470414	0.130197	0.366412	0.321583	0.174843	0.19023	0.259005	0.210092	0.31811	0.054315
5	0.8375	0.419628	0.309524	0.726027		1	0.983012				1		1	0.880178		1	0.956835	0.899371	0.445402	1.03945	0.63945	0.944882
6	0.62375	0.49577	0.435374	1		0.80292	1				0.611818		0.779221	1			1	0.899371	0.455172	0.907376	0.963303	0.73622
7	1	0.580372	0.408163	0.90411			0.84145				0.567273		0.668831				0.971223	0.585535	0.389655	0.886792	0.944954	0.551181		0.379791	0.830435	0.671687	0.697329
8		0.526227	0.62415	0.808219		0.662044	0.655719				0.733636		0.772727					0.786164	0.504598	1	0.981651	0.602362
9		0.651438	0.403061	0.629452		0.60438	0.698754				0.596364		0.45					0.849057	0.505747	0.581475	0.685321	0.651181		0.421603	0.547826	0.557229	0.468843
10		1	1	0.863014		0.956204	0.929785				0.829091		0.766234					1	1	0.830189	1	1		0.466899	0.9	0.635542	0.385757
11																								0.533101	0.852174	0.730422	0.569733
12																								0.623693	0.886957	0.712349	0.495549
13																								0.783972	0.965217	0.89006	0.703264
14																								1	1	0.668675	0.554896
15																									0.826087	0.715361	0.554896
16																									0.965217	0.805723	0.655786
17																									1	0.912651	0.614243
19																										0.808735	0.851632
20																										1	1
RIGHT
Weeks	GBM39			GBM67
0	0			0	0
6	0.109559
8				0.14902
11	0.200735
12				0.255882	0.353047
15	1			0.461765	1
17				1
