# Supplementary material for: A novel model of glioblastoma recurrence to identify therapeutic vulnerabilities
Source: EMBO Mol Med. 2025 Apr 28;17(6):1325–54. doi: 10.1038/s44321-025-00237-z (PMC12162887; doi:10.1038/s44321-025-00237-z)
Supplement: Supplementary file 3 — Source data Fig. 2 [file 44321_2025_237_MOESM3_ESM.zip › Figure 2/2E/README.txt]

XGBM67: the mouse prepresented in Fig 2E is the mouse in position 1 of the imaging platform (first one from the left in the first 4 squares). 
	time course: 
	7 weeks: SL20210906120426_001A
	12 weeks: SL20211005115930_001A
	15 weeks: SL20211028100845_001A
	17 weeks: SL20211111101227_001A

IR-GBM67: the mouse prepresented in Fig 2E is the mouse in position 2 in the middle square, which was then moved to position 3 of the imaging platform (third one from the left in the last 4 squares) for the last three time points. 
	time course: 
	7 weeks: SL20220923121558_001A
	12 weeks: SL20221013103040_001A
	15 weeks: SL20221103111145_001A
	17 weeks: SL20221117113135_001A
-----------------------------
XGBM80: the mouse prepresented in Fig 2E is the mouse in position 2 of the imaging platform (first one from the left in the first 4 squares). 
	time course: 
	7 weeks: SL20210727144354_001A
	12 weeks: SL20210831123322_001A
	16 weeks: SL20210928115617_001A
	18 weeks: SL20211012114311_001A

IR-GBM80: the mouse prepresented in Fig 2E is the mouse in position 4 of the imaging platform (fourth one from the left in the last 4 squares).
	time course: 
	7 weeks: SL20220908113956_001A
	12 weeks: SL20221013100831_001A
	16 weeks: SL20221110104134_001A
	18 weeks: SL20221201105517_001A
