# Supplementary material for: A novel model of glioblastoma recurrence to identify therapeutic vulnerabilities
Source: EMBO Mol Med. 2025 Apr 28;17(6):1325–54. doi: 10.1038/s44321-025-00237-z (PMC12162887; doi:10.1038/s44321-025-00237-z)
Supplement: Supplementary file 3 — Source data Fig. 2 [file 44321_2025_237_MOESM3_ESM.zip › Figure 2/2E/Total flux.xlsx]

## Sheet: Sheet1
LEFT									RIGHT
		IR-GBM67			XGBM67						IR-GBM80				XGBM80
	0	0	0	0	0	0	0			0	0	0	0	0	0	0	0
	7	191000	446000	235000						7	742000	1350000	990000	2610000	3310000	609000	986000
	8				152000					9	1610000	3370000	2340000	2370000
	9	126000	370000	158000						10	1150000	1550000	3600000	4360000
	10	207000	422000	130000						11	2870000	1860000		4010000
	11	196000	485000	192000						12	2240000	3530000		4930000	18900000	23000000	8100000
	12	204000	473000	167000	261000	335000	197000			13	2230000	2610000		8050000
	13	222000	591000	237000						14	2230000	2580000		5700000
	14	230000	444000	187000						15	3110000	2880000		6810000
	15	190000	475000	187000	471000		558000			16	6630000	4320000		9520000	58400000	179000000	38700000
	16	222000	535000	221000						17	13700000			14600000
	17	230000	606000	207000	1020000					18					232000000	315000000	114000000
	19		537000	287000						19				21500000
	20		664000	337000
