# Supplementary material for: A novel model of glioblastoma recurrence to identify therapeutic vulnerabilities
Source: EMBO Mol Med. 2025 Apr 28;17(6):1325–54. doi: 10.1038/s44321-025-00237-z (PMC12162887; doi:10.1038/s44321-025-00237-z)
Supplement: Supplementary file 3 — Source data Fig. 2 [file 44321_2025_237_MOESM3_ESM.zip › Figure 2/2B/README.txt]

IRGB67: the mouse prepresented in Fig 2B is the mouse in position 1 of the imaging platform (first one from the left). 
	time course: 
	7 weeks: SL20220908135116_001A
	9 weeks: SL20220923115516_001A
	10 weeks: SL20220929101714_001A
	11 weeks: SL20221006101658_001A
	12 weeks: SL20221013103040_001A
	13 weeks: SL20221020110620_001A
	14 weeks: SL20221027111405_001A

IR-GBM39: the mouse prepresented in Fig 2B is the mouse in position 5 of the imaging platform (first one from the right). 
	time course: 
	3 weeks: SL20240223103218_001A
	5 weeks: SL20240308102834_001A
	6 weeks: SL20240315104438_001A
	7 weeks: SL20240322103906_001A
	8 weeks: SL20240329095708_001A
	9 weeks: SL20240405113423_001A
	10 weeks: SL20240412103922_001A
