# Supplementary material for: A novel model of glioblastoma recurrence to identify therapeutic vulnerabilities
Source: EMBO Mol Med. 2025 Apr 28;17(6):1325–54. doi: 10.1038/s44321-025-00237-z (PMC12162887; doi:10.1038/s44321-025-00237-z)
Supplement: Supplementary file 4 — Source data Fig. 5 [file 44321_2025_237_MOESM4_ESM.zip]

Archive with 16 entries (13 files):
- Figure 5/
- __MACOSX/._Figure 5
- Figure 5/5I/
- __MACOSX/Figure 5/._5I
- Figure 5/5H/
- __MACOSX/Figure 5/._5H
- Figure 5/5I/19 06 23 GIC67, p38_25tiles_ARL13B_aceTub_63x_3.tif
- __MACOSX/Figure 5/5I/._19 06 23 GIC67, p38_25tiles_ARL13B_aceTub_63x_3.tif
- Figure 5/5I/19 06 23 GIC39, p22_25tiles_ARL13B_aceTub_63x_1.tif
- __MACOSX/Figure 5/5I/._19 06 23 GIC39, p22_25tiles_ARL13B_aceTub_63x_1.tif
- Figure 5/5I/19 06 23 GIC67R, p20_25tiles_ARL13B_aceTub_63x_2.tif
- __MACOSX/Figure 5/5I/._19 06 23 GIC67R, p20_25tiles_ARL13B_aceTub_63x_2.tif
- Figure 5/5I/19 06 23 GIC39R, p24_25tiles_ARL13B_aceTub_63x_3.tif
- __MACOSX/Figure 5/5I/._19 06 23 GIC39R, p24_25tiles_ARL13B_aceTub_63x_3.tif
- Figure 5/5H/% ciliated cells.xlsx
- __MACOSX/Figure 5/5H/._% ciliated cells.xlsx
