# Supplementary material for: A novel model of glioblastoma recurrence to identify therapeutic vulnerabilities
Source: EMBO Mol Med. 2025 Apr 28;17(6):1325–54. doi: 10.1038/s44321-025-00237-z (PMC12162887; doi:10.1038/s44321-025-00237-z)
Supplement: Supplementary file 4 — Source data Fig. 5 [file 44321_2025_237_MOESM4_ESM.zip › Figure 5/5H/% ciliated cells.xlsx]

## Sheet: Sheet1
	LEFT			RIGHT
	GIC67	GIC67R		GIC39	GIC39R
	13.3333	5.26316		7.14286	12.5
	1.92308	8.88889		0	16.6667
	0	11.8012		4.08163	12.1212
	0	7.76699		12.1212	5
	3.36135	13.0769		7.82609	11.3636
	8.70229	11.3846		5.08475	10.687
	6.92308	13.4146		6	15.8103
	5.92217	15.5763		6.25	12.7596
	15.4867	13.3333		1.28205	11.0701
	4.5045	10.687		4.45545	9.30233
	9.71223			4.0724	13.3333
	9.31677			7.88382	12.5
				4.83871	13.7255
