# Supplementary material for: A novel model of glioblastoma recurrence to identify therapeutic vulnerabilities
Source: EMBO Mol Med. 2025 Apr 28;17(6):1325–54. doi: 10.1038/s44321-025-00237-z (PMC12162887; doi:10.1038/s44321-025-00237-z)
Supplement: Supplementary file 5 — EV Figure Source Data [file 44321_2025_237_MOESM5_ESM.zip]

Archive with 60 entries (56 files):
- Figure EV2/
- __MACOSX/._Figure EV2
- Figure EV2/EV2A/
- __MACOSX/Figure EV2/._EV2A
- Figure EV2/EV2A/hVim_fromNZC/
- __MACOSX/Figure EV2/EV2A/._hVim_fromNZC
- Figure EV2/EV2A/gammaH2AX_fromNZC/
- __MACOSX/Figure EV2/EV2A/._gammaH2AX_fromNZC
- Figure EV2/EV2A/hVim_fromNZC/Day10_TMZ25mg.Kg.PNG
- __MACOSX/Figure EV2/EV2A/hVim_fromNZC/._Day10_TMZ25mg.Kg.PNG
- Figure EV2/EV2A/hVim_fromNZC/Day5_TMZ50mg.Kg.PNG
- __MACOSX/Figure EV2/EV2A/hVim_fromNZC/._Day5_TMZ50mg.Kg.PNG
- Figure EV2/EV2A/hVim_fromNZC/755TR_TMZ25_DAY10-hVim - 2022-05-25 15.34.33.jpg
- __MACOSX/Figure EV2/EV2A/hVim_fromNZC/._755TR_TMZ25_DAY10-hVim - 2022-05-25 15.34.33.jpg
- Figure EV2/EV2A/hVim_fromNZC/Day5_CTRL.PNG
- __MACOSX/Figure EV2/EV2A/hVim_fromNZC/._Day5_CTRL.PNG
- Figure EV2/EV2A/hVim_fromNZC/Day10_CTRL.PNG
- __MACOSX/Figure EV2/EV2A/hVim_fromNZC/._Day10_CTRL.PNG
- Figure EV2/EV2A/hVim_fromNZC/768BL_TMZ25_DAY5-hVim - 2022-05-25 18.44.55.jpg
- __MACOSX/Figure EV2/EV2A/hVim_fromNZC/._768BL_TMZ25_DAY5-hVim - 2022-05-25 18.44.55.jpg
- Figure EV2/EV2A/hVim_fromNZC/755tl_tmz++_DAY5-hVim - 2022-05-25 13.00.41.jpg
- __MACOSX/Figure EV2/EV2A/hVim_fromNZC/._755tl_tmz++_DAY5-hVim - 2022-05-25 13.00.41.jpg
- Figure EV2/EV2A/hVim_fromNZC/Day5_TMZ25mg.Kg.PNG
- __MACOSX/Figure EV2/EV2A/hVim_fromNZC/._Day5_TMZ25mg.Kg.PNG
- Figure EV2/EV2A/hVim_fromNZC/Day10_TMZ50mg.Kg.PNG
- __MACOSX/Figure EV2/EV2A/hVim_fromNZC/._Day10_TMZ50mg.Kg.PNG
- Figure EV2/EV2A/hVim_fromNZC/768 TR_tmz50_DAY5-hVim - 2022-05-25 13.27.03.jpg
- __MACOSX/Figure EV2/EV2A/hVim_fromNZC/._768 TR_tmz50_DAY5-hVim - 2022-05-25 13.27.03.jpg
- Figure EV2/EV2A/hVim_fromNZC/756TL_CTRL_DAY5-hVim - 2022-05-25 16.23.42.jpg
- __MACOSX/Figure EV2/EV2A/hVim_fromNZC/._756TL_CTRL_DAY5-hVim - 2022-05-25 16.23.42.jpg
- Figure EV2/EV2A/hVim_fromNZC/750BL_TMZ50_DAY10-hVim - 2022-05-25 14.43.12.jpg
- __MACOSX/Figure EV2/EV2A/hVim_fromNZC/._750BL_TMZ50_DAY10-hVim - 2022-05-25 14.43.12.jpg
- Figure EV2/EV2A/hVim_fromNZC/750TL_CTRL_DAY10-hVim - 2022-05-25 12.35.15.jpg
- __MACOSX/Figure EV2/EV2A/hVim_fromNZC/._750TL_CTRL_DAY10-hVim - 2022-05-25 12.35.15.jpg
- Figure EV2/EV2A/gammaH2AX_fromNZC/Day10_TMZ25mg.Kg.PNG
- __MACOSX/Figure EV2/EV2A/gammaH2AX_fromNZC/._Day10_TMZ25mg.Kg.PNG
- Figure EV2/EV2A/gammaH2AX_fromNZC/Day5_TMZ50mg.Kg.PNG
- __MACOSX/Figure EV2/EV2A/gammaH2AX_fromNZC/._Day5_TMZ50mg.Kg.PNG
- Figure EV2/EV2A/gammaH2AX_fromNZC/Day5_CTRL.PNG
- __MACOSX/Figure EV2/EV2A/gammaH2AX_fromNZC/._Day5_CTRL.PNG
- Figure EV2/EV2A/gammaH2AX_fromNZC/Day10_CTRL.PNG
- __MACOSX/Figure EV2/EV2A/gammaH2AX_fromNZC/._Day10_CTRL.PNG
- Figure EV2/EV2A/gammaH2AX_fromNZC/768TR TMZ++ DAY5 - 2022-08-04 01.37.24.jpg
- __MACOSX/Figure EV2/EV2A/gammaH2AX_fromNZC/._768TR TMZ++ DAY5 - 2022-08-04 01.37.24.jpg
- Figure EV2/EV2A/gammaH2AX_fromNZC/750BL TMZ++ DAY10 - 2022-08-04 00.43.54.jpg
- __MACOSX/Figure EV2/EV2A/gammaH2AX_fromNZC/._750BL TMZ++ DAY10 - 2022-08-04 00.43.54.jpg
- Figure EV2/EV2A/gammaH2AX_fromNZC/756TL CTRL DAY5 - 2022-08-04 02.36.26.jpg
- __MACOSX/Figure EV2/EV2A/gammaH2AX_fromNZC/._756TL CTRL DAY5 - 2022-08-04 02.36.26.jpg
- Figure EV2/EV2A/gammaH2AX_fromNZC/Day5_TMZ25mg.Kg.PNG
- __MACOSX/Figure EV2/EV2A/gammaH2AX_fromNZC/._Day5_TMZ25mg.Kg.PNG
- Figure EV2/EV2A/gammaH2AX_fromNZC/Day10_TMZ50mg.Kg.PNG
- __MACOSX/Figure EV2/EV2A/gammaH2AX_fromNZC/._Day10_TMZ50mg.Kg.PNG
- Figure EV2/EV2A/gammaH2AX_fromNZC/768BL TMZ+ DAY5 - 2022-08-04 03.36.10.jpg
- __MACOSX/Figure EV2/EV2A/gammaH2AX_fromNZC/._768BL TMZ+ DAY5 - 2022-08-04 03.36.10.jpg
- Figure EV2/EV2A/gammaH2AX_fromNZC/750TL CTRL DAY10 - 2022-08-04 00.57.03.jpg
- __MACOSX/Figure EV2/EV2A/gammaH2AX_fromNZC/._750TL CTRL DAY10 - 2022-08-04 00.57.03.jpg
- Figure EV2/EV2A/gammaH2AX_fromNZC/755TL TMZ++ DAY5 - 2022-08-04 02.50.25.jpg
- __MACOSX/Figure EV2/EV2A/gammaH2AX_fromNZC/._755TL TMZ++ DAY5 - 2022-08-04 02.50.25.jpg
- Figure EV2/EV2A/gammaH2AX_fromNZC/755TR TMZ+ DAY10 - 2022-08-04 02.06.23.jpg
- __MACOSX/Figure EV2/EV2A/gammaH2AX_fromNZC/._755TR TMZ+ DAY10 - 2022-08-04 02.06.23.jpg
